# Supplementary material for: Clinical Management of Pathogen-Negative Tuberculous Meningitis in Adults: A Series Case Study
Source: J Clin Med. 2022 Oct 23;11(21):6250. doi: 10.3390/jcm11216250 (PMC9656908; doi:10.3390/jcm11216250)
Supplement: Supplementary file 1 [file jcm-11-06250-s001.zip]

Archive with 1 entries (1 files):
- jcm-1932503-supplementary.pdf
